# Supplementary material for: Industrial Silicon-Wafer-Wastage-Derived Carbon-Enfolded Si/Si-C/C Nanocomposite Anode Material through Plasma-Assisted Discharge Process for Rechargeable Li-Ion Storage
Source: Nanomaterials (Basel). 2022 Feb 16;12(4):659. doi: 10.3390/nano12040659 (PMC8878063; doi:10.3390/nano12040659)
Supplement: Supplementary file 1 [file nanomaterials-12-00659-s001.zip]

Archive with 1 entries (1 files):
- nanomaterials-1595974-supplementary.pdf
